# Supplementary material for: A Rapid, Reliable and Reproducible Protocol for DNA Degradation in Genetic Applications
Source: Cells. 2025 Oct 27;14(21):1683. doi: 10.3390/cells14211683 (PMC12610460; doi:10.3390/cells14211683)
Supplement: Supplementary file 1 [file cells-14-01683-s001.zip]

Archive with 1 entries (1 files):
- cells-3912246-supplementary.xlsx
