# Supplementary material for: A Rapid, Reliable and Reproducible Protocol for DNA Degradation in Genetic Applications
Source: Cells. 2025 Oct 27;14(21):1683. doi: 10.3390/cells14211683 (PMC12610460; doi:10.3390/cells14211683)
Supplement: Supplementary file 1 [file cells-14-01683-s001.zip › cells-3912246-supplementary.xlsx]

## Sheet: Figure S1
	Figure S1. Schematic documentation of experimental workflow.

## Sheet: Table S1a+b
	Table S1a. Decline in DNA quantity with UV-C exposure time. Mean loss of mt143bp and mt69bp targeted mtDNA and the nDNA (nuRNU) of the 1 ng series. The measurements of mtDNA and nDNA concentrations show the absolute loss in quantity with increased UV-C exposure time.												Table S1b. Mean percentage loss relative to the initial quantity over UV-C exposure time. Mean loss of mt143bp and mt69bp targeted mtDNA and the nDNA (nuRNU) of the 1 ng series.
	UV-C exposure [min]	mt143bp			mt69bp			nuRNU					UV-C exposure [min]	quantity loss
		[mtGE/µL]			[mtGE/µL]			[ng/µL]							[%]
		mean		sd	mean		sd	mean		sd				mt143bp	mt69bp	nuRNU
	0	21990.4	±	6136.34	24404	±	6577.18	0.87	±	0.0917898			0.5	53.1462	1.24844	32.0619
	0.5	10303.3	±	9875.59	24099.3	±	3854.48	0.591062	±	0.0588813			1	89.7366	24.938	52.4901
	1	2256.95	±	1268.85	18318.1	±	3052.87	0.413336	±	0.062722			1.5	96.917	51.4596	68.7571
	1.5	677.964	±	131.512	11845.8	±	44.5581	0.271814	±	0.00694331			2	99.1318	68.6747	84.3014
	2	190.919	±	27.7574	7644.62	±	573.361	0.136578	±	0.0183877			2.5	99.66	83.5023	91.9499
	2.5	74.773	±	13.3156	4026.1	±	1365.31	0.0700355	±	0.0169984			3	98.9833	72.4788	86.239
	3	223.583	±	234.827	6716.26	±	3725.33	0.119721	±	0.0938498			3.5	99.8903	84.4806	95.104
	3.5	24.1211	±	5.37389	3787.35	±	345.173	0.0425954	±	0.00457223			4	99.5561	75.4871	90.8716
	4	97.6187	±	89.5067	5982.12	±	3111.98	0.0794173	±	0.0619069			4.5	n.a. a	91.0355	97.948
	4.5	- a	±	-	2187.7	±	1539.73	0.0178527	±	0.00816012			5	99.88b	85.7407	96.6928
	5	27b	±	-	3479.84	±	412.597	0.0287728	±	0.0169824			a not applicable; drop out of both replicates
	a drop out of both replicates												b single replicate
	b single replicate

## Sheet: Table S2a+b
	Table S2a. Decline in DNA quantity with UV-C exposure time. Mean loss of mt143bp and mt69bp targeted mtDNA and the nDNA (nuRNU) of the 14 ng series. The measurements of mtDNA and nDNA concentrations show the absolute loss in quantity with increased UV-C exposure time.												Table S2b. Mean percentage loss relative to the initial quantity over UV-C exposure time. Mean loss of mt143bp and mt69bp targeted mtDNA and the nDNA (nuRNU) of the 14 ng series.
	UV-C exposure [min]	mt143bp			mt69bp			nuRNU					UV-C exposure [min]	quantity loss
		[mtGE/µL]			[mtGE/µL]			[ng/µL]							[%]
		mean		sd	mean		sd	mean		sd				mt143bp	mt69bp	nuRNU
	0	199,605a	±	-	199,548a	±	-	13.86a	±	-			0.5	74.7753	27.8797	28.6411
	0.5	50349.9	±	1752.22	143915	±	8916.52	9.89358	±	0.116997			1	92.1568	43.8786	54.6589
	1	15655.5	±	2005.97	111989	±	28505.9	6.28634	±	0.344181			1.5	97.3508	62.3026	68.9408
	1.5	5287.98	±	1327.03	75224.5	±	16118.5	4.30621	±	0.52368			2	98.7845	73.8656	78.2427
	2	2426.11	±	628.246	52150.7	±	7165.89	3.01654	±	0.548256			2.5	99.2277	80.2826	83.2853
	2.5	1541.59	±	147.253	39345.8	±	947.426	2.31741	±	0.146827			3	99.6571	80.8596	89.4686
	3	684.351	±	11.2944	38194.4	±	3632.36	1.46013	±	0.041315			3.5	99.8074	85.0279	91.9101
	3.5	384.458	±	101.873	29876.5	±	6302.33	1.12163	±	0.13257			4	99.8966	87.4831	93.8387
	4	206.337	±	67.706	24977.3	±	4081.18	0.854232	±	0.110222			4.5	99.8963	87.3732	93.8544
	4.5	207.006	±	13.6815	25196.7	±	4424.91	0.852061	±	0.0387805			5	99.921	87.044	94.5455
	5	157.681	±	43.6467	25853.5	±	3366.6	0.75624	±	0.0150669
	a single replicate

## Sheet: Figure S2
	Figure S2. Comparison of the degradation pattern of differently concentrated samples. This figure illustrates the influence of DNA concentration on degradation at equal volume for the long mitochondrial target (143 bp). The log10 quantity is plotted on the y-axis and the time of UV-C exposure on the x-axis. The critical range of 1000-100 mitochondrial copies is defined by two horizontal lines. Th…

## Sheet: Figure S3
	Figure S3. The influence of sample volume on the degradation effect. This figure gives an overview of the influence of the volume on the degradation process. Two different volume series (10 µL and 20 µL) of the same physical sample and the same concentration (7 ng/µL) were examined. On the y-axis the log10 quantity is plotted, on the x-axis the time of UV-C exposure. The critical range of 1,000-1…

## Sheet: Table S3
	Table S3. Comparison of mtDNA quantities in the 1 ng series after 1.5 years of storage at -20°C. Mean quantities of the two mitochondrial targets (mt143bp and mt69bp), percentage loss after storage, and the relative ratio of mean quantities.
	UV-C exposure [min]	mean quantity (0 yrs)		mean quantity (1.5 yrs)		quantity loss		ratio
		[mtGE/µL]		[mtGE/µL]		[%]		(1.5 yrs/0 yrs)
		mt143bp	mt69bp	mt143bp	mt69bp	mt143bp	mt69bp	mt143bp	mt69bp
	0.5	10303.3	24099.3	1465.27	2320.03	14.2214	9.62698	0.142214	0.0962698
	1	2256.95	18318.1	344.759	2212.29	15.2754	12.0771	0.152754	0.120771
	1.5	677.964	11845.8	88.2035	1377.61	13.0101	11.6295	0.130101	0.116295
	2	190.919	7644.62	104.021	2817.35	54.4844	36.8541	0.544844	0.368541
	2.5	74.773	4026.1	44.983	1684.22	60.1594	41.8325	0.601594	0.418325
	3	223.583	6716.26	192.253	6069.2	85.9874	90.3658	0.859874	0.903658
	3.5	24.1211	3787.35	30.9511	3022.77	128.316	79.8122	1.28316	0.798122
	4	97.6187	5982.12	55.0522	2911.11	56.3951	48.6635	0.563951	0.486635
	4.5	- a	2187.7	7.21615	1580.77	n.a.c	72.2572	n.a.c	0.722572
	5	27b	3479.84	5.47286	1216.9	20.1183	34.9698	0.201183	0.349698
	a drop out of both replicates
	b single replicate
	c not applicable

## Sheet: Figure S4
	Figure S4. UV-C–induced DNA degradation in saliva DNA extracts. The log10 DNA quantity of two mtDNA targets (mt143bp, circles; mt69bp, triangles) and one nDNA target (nuRNU, 70bp, squares) is plotted against UV-C exposure time for two saliva DNA extracts: SL1 (grey-filled symbols) and SL2 (open symbols). Critical ranges are indicated for each target by horizontal lines: 1,000–100 mtGE/µL for mtDN…

## Sheet: Figure S5
	Figure S5. Storage test. An illustration of the loss of mitochondrial copies per µL of degraded, low quantity samples (1 ng/µL) after approximately 1.5 yrs of storage at -20 C°. The log10 mean quantity (n=2) is shown on the y-axis and the time of UV-C exposure on the x-axis. Two horizontal lines delimit the critical range of 1,000-100 mitochondrial copies. The original quantities directly after d…

## Sheet: Figure S6a
	Figure S6a. STR-Profile. Extract of the blue channel elektropherograms (7 ng series; DNA input 1 µL, AmpFLSTR NGM Select PCR Amplification Kit Thermo Fisher Scientific, USA) at different UV-C exposure time points. Increasing UV-C exposure results in a progressive loss of peak height signal (RFU) across all marker systems, consistent with the “ski slope” effect typical of degraded DNA: longer alle…

## Sheet: Figure S6b
	Figure S6b. STR-Profile. Extract of the green channel elektropherograms (7 ng series; DNA input 1 µL, AmpFLSTR NGM Select PCR Amplification Kit Thermo Fisher Scientific, USA) at different UV-C exposure time points verifying DNA degradation. In contrast to the typical "ski slope" pattern of DNA degradation, where longer allele fragments are affected first, in the green channel the shorter markers …

[truncated: 2 more sheets: Figure S6c, Figure S6d]
